# Supplementary material for: FgPex3, a Peroxisome Biogenesis Factor, Is Involved in Regulating Vegetative Growth, Conidiation, Sexual Development, and Virulence in Fusarium graminearum
Source: Front Microbiol. 2019 Sep 20;10:2088. doi: 10.3389/fmicb.2019.02088 (PMC6764106; doi:10.3389/fmicb.2019.02088)
Supplement: Supplementary file 1 [file Table_1.XLSX]

## Sheet: Sheet1
Table S1 Primers used in this study
primers	sequences
R1	TAAGGTACCGAGGATAAACTCTGGCGG	amplify upstream fragment of FgPex3
R2	TAAAAGCTTGATATAAATGGAGGTGGTGG
R3	AATGAATTCGGCGTATTTTGGTTGAGCAG	amplify downstream fragment of FgPex3
R4	AATGGATCCTAGAGCACAAGAAGGGCGAAG
R5	TAACGGGGTACCATTATGACAAAAGTCTAAACGCTA	amplify FgPex3 gene and promter regions
R6	TAACGCGGATCCCCGTCTACAACAATATAAAAAATG
R7	CCTCGCCGACACAACATTGAC	detect FgPex3 gene in transformants
R8	AGGAGTGACAATACCATCCGAAG
H850	TTCCTCCCTTTATTTCAGATTCAA	detect hph gene in transformants
H852	ATGTTGGCGACCTCGTATTGG
R11	TCGACAAGAGCCAAAGCCATT	amplify FgPex3 probe for Southern
R12	TCACGGCTGTTTGGCATGT
R13	TCAGCGAGAGCCTGACCTAT	amplify hph probe for Southern
R14	GGATGTTGGCGACCTCGTAT
R15	TCAGGAGACAAGAACCAACC	amplify left flanking sequences of knockout loci
R16	GGTATTTGCAACCGTCTACAACA	amplify right flanking sequences of knockout loci
GFP-nco1	ATATCCATGGTGAGCAAGGGCGAGGA	construct pPTS vector
GFP-SKL	TTACAGCTTCGACTTGTACAGCTCGTCCATGC
DsRed-F	CCATGTCTCAAAGACTACAAAGTATCAAGGATCATTTGGTGGAGAGCGCCATGGCCTCCTCCGAGGAC
DsRed-kpn1	ATTAATGGTACCACTAGTGGATCCCCCGGG
